# Supplementary material for: Differentiating Tuberculous and Pyogenic Spondylodiscitis: Part I—Epidemiology, Clinical Features, Laboratory Markers, and Tissue-Based Diagnosis
Source: Diagnostics (Basel). 2026 Jul 17;16(14):2243. doi: 10.3390/diagnostics16142243 (PMC13409248; doi:10.3390/diagnostics16142243)
Supplement: Supplementary file 1 [file diagnostics-16-02243-s001.zip]

Archive with 1 entries (1 files):
- diagnostics-4379549-supplementary.pdf
